# Supplementary material for: Selection Patterns and Outcomes of Kidney Transplantation Versus Dialysis in Lung Recipients with End-Stage Renal Disease: A Single-Center Retrospective-Observational Study
Source: J Clin Med. 2025 Oct 3;14(19):7017. doi: 10.3390/jcm14197017 (PMC12524706; doi:10.3390/jcm14197017)
Supplement: Supplementary file 1 [file jcm-14-07017-s001.zip]

Archive with 1 entries (1 files):
- jcm-3863623-supplementary.pdf
